# Supplementary material for: Effects of Skeletal Muscle Hypertrophy on Fat Mass and Glucose Homeostasis in Humans and Animals: A Narrative Review with Systematic Literature Search
Source: Sports Med. 2025 Jun 27;55(8):1867–85. doi: 10.1007/s40279-025-02263-w (PMC12460530; doi:10.1007/s40279-025-02263-w)
Supplement: Supplementary file 2 — Supplementary file2 (XLSX 126 KB) [file 40279_2025_2263_MOESM2_ESM.xlsx]

## Sheet: General Information
Journal	Sports Medicine
Title	Effects of skeletal muscle hypertrophy on fat mass and glucose homeostasis in humans and animals – a narrative review with systematic literature search
Author list	Tim Havers1,2*, Steffen Held3, Martin Schönfelder2, Stephan Geisler1, Henning Wackerhage2
Affiliations	1 Department of Fitness and Health, IST-University of Applied Sciences, Duesseldorf, Germany
	2 Professorship for Exercise Biology, School of Medicine and Health, Technical University of Munich, Germany
	3 Department of Sport and Management, IST University of Applied Sciences, Duesseldorf, Germany

## Sheet: 2024Suppl. Material Table Human
Author (year)	Number of participants	Treatment	Sample	Body mass index (kg/m2)	Age range	Intervention	Resistance training experience	Muscle outcome	DEXA pre (muscle mass)	DEXA post (muscle mass)	Percentage change in DEXA outcome (muscle mass)	BIA pre (muscle mass)	BIA post (muscle mass)	Percentage change in BIA outcome (muscle mass)	DEXA pre (fat mass)	DEXA post (fat mass)	Percentage change in DEXA outcome (fat mass)	BIA pre (fat mass)	BIA post (fat mass)	Percentage change in BIA outcome (fat mass)	HbA1c pre (%)	HbA1c post (%)	Percentage change in HbA1c	Fasted blood glucose levels pre (mmol/l)	Fasted blood glucose post (mmol/l)	Percentage change in fasted blood glucose
Richelsen et al. (1994)	9	Pharmacology	Obese women, 32 ± 3.1 years, 94.6 ± 3.2 kg body weight	obese	18-39	5 weeks of growth hormone treatment (0.03 mg/kg bw per day) in obese women	Untrained	DEXA	50.5	53.5	0.0594059				40.5	36.4	-0.101235
Taaffe et al. (1994)	18	Resistance training & Pharmacology	Men, 65-82 years, 77.6 ± 4.6 kg body weight	overweight	>65	14 weeks of progressive resistance training followed by 12 weeks of resistance training with recombinant human growth hormone administration (0.02 mg/kg BW/day)	Untrained	DEXA	60.5	62.5	0.0330579				17.1	15	-0.122807
Snyder et al. (1999)	54	Pharmacology	54 men, > 65 years, testosterone concentration was 1 SD or more below the mean for normal young men (<475 ng/dL), 82.6 ± 9.3kg body weight	overweight	>65	Testosterone administration (4-6 mg/day) for 36 months	Untrained	DEXA	54.7	56.8	0.0383912				24.3	21	-0.135802
Poehlmann et al. (2000)	17	Resistance training	Non obese younger women, 18–35 yr, 58 ± 6 kg bodyweight	normal	18-39	6-months of resistance training	Untrained	DEXA	39	41	0.0512821				16	17	0.0625
Lange et al. (2001)	8	Pharmacology	Healthy elderly men, 73 ± 1 years, 81.0 ± 2.9 kg bodyweight	overweight	>65	Administration of recombinant GH for 5 weeks. The dosage was increased in the following weeks. From 0.5 IU/m2, during the second week 1.0 IU/m2, and for the remaining weeks of the period 1.5 IU/m2 (approximately 12 mg/kg/day, approximately 0.85 mg/day). The expected final dose of 2.60 ± 0.07 IU/day (approximately 10.7 ± 0.2 mg/kg/day, 0.85 ± 0.02 mg/day) was reduced to 1.80 ± 0.24 IU/day (approxi…	Untrained	DEXA	56.27	59.2	0.0520704				21.35	17.95	-0.159251
Castaneda et al. (2002)	31	Resistance training	Community-dwelling men and women, 66 ± 2 years, 79.3 ± 3.2 kg body weight	obese & diabetes	>65	16-week progressive resistance training with pneumatic machines.	Untrained	DEXA	44.3	45.5	0.027088				35	34	-0.0285714				8.7	7.6	-0.126437	8.8	7.9	-0.102273
Lange et al. (2002) G1	8	Resistance training & Pharmacology	Elderly, 73 ± 1 (71–78) years, 83.2 ± 2.5 (72.8–93.2) kg body weight	overweight	>65	Growth hormone treatment combined with resistance training for 12 weeks. Recombinant GH: At the beginning of the study, the dose was increased over 3 weeks to avoid side effects. During the first week, the dose was 0.5 IU-m-2; during the second week, 1.0 IU-m-2; and for the remainder of the period, 1.5 IU-m-2 (∼12 μg-kg-1-d-1).	Untrained	DEXA	56.5	59.05	0.0451327				23.67	20.43	-0.136882
Lange et al. (2002) G2	7	Pharmacology	Elderly, 74 ± 2 (70–81) years, 76.5 ± 3.6 (63.1–91.5) kg body weight	overweight	>65	Growth hormone treatment over 12 weeks. Recombinant GH: At the commencement of the study, the dose was increased, over 3 wk, to avoid side effects. During the first week, the dose was 0.5 IU·m−2; during the second week, 1.0 IU·m−2; and for the remaining of the period, 1.5 IU·m−2 (∼12 μg·kg−1·d−1).	Untrained	DEXA	56.1	58.56	0.0438503				21	18.73	-0.108095
Blackman et al. (2002) G1	21	Pharmacology	Healthy, community-dwelling, elderly men, 70 ± 0.7 years, 78.9 ± 2.3 kg body weight	overweight	>65	Testosterone administration over 26 weeks	Untrained	DEXA	51.5	53	0.0291262				23.3	22.2	-0.0472103
Blackman et al. (2002) G2	17	Pharmacology	Healthy , community-dwelling, elderly men, 71 ± 1.3 years, 83.2 kg body weight	overweight	>65	Growth hormone treatment over 26 weeks	Untrained	DEXA	54.4	57.5	0.0569853				24.1	21.1	-0.124481
Blackman et al. (2002) G3	19	Pharmacology	Healthy, community-dwelling, elderly men, 73 ± 1.4 years , 80.9 ± 2.0 kg body weight	overweight	>65	Growth hormone treatment with testosterone treatment over 26 weeks	Untrained	DEXA	52.7	57.1	0.0834915				23.9	19	-0.205021
Schroeder et al. (2004a)	14	Resistance training	Young women, 24.4 ± 1.9 years, 56.8 ± 7.2kg body weight	normal	18-39	Low-intensity eccentric resistance training for 16 weeks	Untrained	DEXA	40.7	41.4	0.017199				13.8	14.1	0.0217391
Harder et al. (2004)	21	Pharmacology	Obese type 2 diabetic subjects (10 women, 11 men), 59.9 ± 11.0 years, 106.9 ± 2.9kg body weight	obese & diabetes	40-64	Liraglutide administration (0.6mg/day) for 8 weeks	Untrained	DEXA	59.6	60.2	0.0100671				41.4	39.8	-0.0386473
Schroeder et al. (2004b)	20	Pharmacology	Elderly, 72.8±6.9 years, 81.3±13.3 kg body weight	overweight	>65	Administration of oxandrolone over 12 weeks (10 mg twice daily)	Untrained	DEXA	56.5	59.5	0.0530973				23.5	21.6	-0.0808511
Hansen et al. (2005)	8	Pharmacology	Young healthy men, 24 ± 1 years, 72.6 ± 3 body weight	normal	18-39	2 weeks of growth-hormone administration (~2mg per day)	Untrained	DEXA	62.8	64.7	0.0302548				6.5	5.9	-0.0923077
Olson et al. (2005)	15	Resistance training	Overweight, premenopausal wome, 38 ± 1 years, 75.5 ± 3.2 kg body weight	overweight	18-39	1 year of resistance training	Untrained	DEXA	42.2	44.2	0.0473934				33.3	33.2	-0.003003							4.9	4.8	-0.0204082
Vincent et al. (2006)	10	Resistance training	Normal weight elderly, 68.1 ± 1.5 years, 62.2 ± 2.5 kg body weight	normal	>65	6 months of resistance training program	Untrained	DEXA	49.5	51.5	0.040404				18.3	16.9	-0.0765027
Tang et al. (2006)	12	Resistance training	Untrained men, 21.9 ± 0.5 years, 83.2 ± 3.2 kg body weight	overweight	18-39	12 weeks of resistance training program	Untrained	DEXA	64.6	67.7	0.0479876				14.3	14.4	0.00699301
Ara et al. (2006)	12	Resistance training	Healthy male subjects experienced with resistance training , 22.7 ± 0.6 (SEM) years, 74.7 ± 2.2 (SEM) kg body weight	normal	18-39	6 weeks of resistance training	Trained	DEXA	55.9	56.5	0.0107335				14.2	13.2	-0.0704225
Brooks et al. (2006)	31	Resistance training	Older adults with type 2 diabetes, 66 ± 2 years, 30.9 ± 1.1 BMI kg/m²	obese	>65	16 weeks of resistance training	Untrained	DEXA	44.3	45.5	0.027088										8.7	7.6	-0.126437	8.8	7.9	-0.102273
Schmitz et al. (2007)	70	Resistance training	Obese and premenopauscal women, 37 ± 5 years, 81.6 ± 1.3 kg body weight	overweight	18-39	2 years of resistance training	Untrained	DEXA	43.3	45.1	0.0415704				34.8	34.23	-0.0163793
Kirk et al. (2007)	11	Resistance training	Overweight young men, 21 ± 2 years, 91.7 ± 11.1 kg body weight	overweight	18-39	24 weeks of resistance training	Untrained	DEXA	63.3	64.8	0.0236967				27.8768	29.9242	0.0734446
Olson et al. (2007)	16	Resistance training	Overweight women, 39 ± 5 years, 74.6 ± 11.4 kg body weight	overweight	18-39	1 year of resistance training	Untrained	DEXA	42.2	44.4	0.0521327				32.8	32.3	-0.0152439							4.9	4.8	-0.0204082
Hu et al. (2008)	41	Resistance training	Physically inactive men, 20-40 years, 81.4 ± 10.4kg body weight	N.A.	N.A.	20 weeks of progressive resistance training	Untrained	BIA				65.3	66.5	0.0183767				15.79	14.95	-0.0531982
Emmelot-Vonk et al. (2008)	113	Pharmacology	Elderly men, 67.1 ± 5 years, low Testosterone 11 ± 1.9 nmol/L, BMI 27.4 ± 3.8 kg/m²	overweight	>65	2 capsules of 40 mg testosterone undecenoate twice per day for a total duration of 6 months	Untrained	DEXA	58.9	60	0.0186757				23.2	22.2	-0.0431034							5.6	5.6	0
Tanimoto et al. (2008) G1	12	Resistance training	Healthy young men, 19.0 ± 0.6 years, 62.5 ± 4.8 kg body weight	normal	18-39	13 weeks of low-intensity resistance training	Untrained	DEXA	53.86	55.23	0.0254363				8.66	8.86	0.0230947
Tanimoto et al. (2008) G2	12	Resistance training	Healthy young men, 19.5 ± 0.5 years, 63.8 ± 4.0 kg body weight	normal	18-39	13 weeks of high-intensity resistance training	Untrained	DEXA	53.74	55.57	0.0340528				10.08	9.75	-0.0327381
Dipietro et al. (2008)	8	Resistance training	Healthy, inactive older women (74 +/- 5 [SD] years), 69.4 ± 14.0 kg body weight, BMI 28.6 ± 5.1 kg/m²	overweight	>65	9 months of lower-intensity resistance training	Untrained	DEXA	39.8	40.4	0.0150754				26.8578	26.8416	-0.000603177							5.161	4.889	-0.052703
Kirk et al. (2009)	22	Resistance training	Sedentary, overweight young adults, 21.0 ± 0.5 years, 86.7 ± 2.8 kg body weight	overweight	18-39	6 months of supervised resistance training	Untrained	DEXA	55.3	56.8	0.0271248				27.2	28.2	0.0367647
Verdijk et al. (2009)	14	Resistance training	Healthy elderly men (72 ± 2 years), 80.2 ± 3.4 kg body weight, BMI 27.4 ± 1.1 kg/m²	overweight	>65	12 weeks of resistance training	Untrained	DEXA	57.4	58	0.010453				19.6	19	-0.0306122
Hu et al. (2009a)	48	Resistance training	Physically inactive men, 32.2 ± 7.2 years, 81.5 ± 10.2 kg body weight	overweight	18-39	10 weeks of resistance trainining	Untrained	BIA				66.5	66.9	0.00601504				15.72	14.86	-0.0547074
Bouchard et al. (2009)	11	Resistance training	Obese postmenopausal women, 62.8 ± 3.7 years, 78.5 ± 8.1 kg body weight	obese	40-64	12 weeks of resistance training	Untrained	DEXA	40.9	41.1	0.00488998				34.4	34.7	0.00872093
Kukuljan et al. (2009)	44	Resistance training	Healthy communitydwelling caucasian men aged 60.7 ± 7.1 years, 85.2 ± 10.9 kg body weight	overweight	40-64	18 months of resistance training	Untrained	DEXA	58.5	58.8	0.00512821				23.5	23	-0.0212766
Meinhardt et al. (2010) G1	15	Pharmacology	Recreationally trained male athletes, 25.2 ± 5.2 years, 75.3 ± 10.4 kg body weight, BMI 23.8 ± 2.7 kg/m2	normal	18-39	8 weeks of growth hormone treatment	Trained	DEXA			0.0602						-0.143
Meinhardt et al. (2010) G2	16	Pharmacology	Recreationally trained male athletes, 29 ± 5.7 years, 83.3 ± 18.5 kg body weight, BMI 25.4 ± 3.7 kg/m2	overweight	18-39	8 weeks of testosterone treatment	Trained	DEXA			0.05						-0.023
Meinhardt et al. (2010) G3	16	Pharmacology	Recreationally trained male athletes, 26.8 ± 5.2 years, 79.5 ± 10.0 kg body weight, 24.4 ± 2.8 kg/m2	normal	18-39	8 weeks of growth hormone & testosterone treatment	Trained	DEXA			0.1089						-0.1521
Meinhardt et al. (2010) G4	17	Pharmacology	Recreationally trained female athletes, 29.7 ± 6.2 years, 65.8 ± 10.1 kg body weight, BMI 22.9 ± 2.8 kg/m2	normal	18-39	8 weeks of growth hormone treatment	Trained	DEXA			0.0679						-0.1333
Ferreira et al. (2010)	14	Resistance training	Healthy women, 40.23 ± 3.98 years, 57.8±7.7 kg body weight, BMI 21.5±1.7 kg/m2	normal	40-64	10 weeks circuit resistance training	Untrained	DEXA	35.93	39.13	0.0890621				21.911	17.82	-0.18671
Srinivas-Shankar et al. (2010)	130	Pharmacology	Community-dwelling frail men, 73.7 ± 5.7 years, 81.0 ± 14.0 kg body weight, BMI 27.9 ± 4.1 kg/m2	overweight	>65	Men applied transdermal hydro-alcoholic T gel at a dose of 50 mg/d for 6 months	Untrained	DEXA	51.6	52.7	0.0213178				21.4	20.6	-0.0373832
Kwon et al. (2010)	13	Resistance training	Type 2 diabetes patients, females, 55.7 ± 6.2 years, 66.1 ± 4.4 kg body weight, BMI 27.1 ± 2.3 kg/m2	overweight & diabetes	40-64	12 weeks of resistance training using elastic bands	Untrained	DEXA	40.296	41.51	0.0301271				23.07	21.32	-0.0758561				7.3	7	-0.0410959
Whiteford et al. (2010)	73	Resistance training	Overweight males, 64 ± 6 years, 82.4 ± 10.7 kg body weight, BMI 26.4 ± 3.1 kg/m2	overweight	40-64	12 months of resistance training	Untrained	DEXA			0.015						-0.023
Stensvold et al. (2010)	11	Resistance training	Obese subjects , 50.2 ± 9.5 years, 103.4 ± 17.1 kg body weight, BMI 32.2 ± 4.2 kg/m2	obese	40-64	12 weeks of resistance training	Untrained	DEXA	68.2	69.2	0.0146628				32.3	30.5	-0.0557276				6.44	6.47	0.00465839
Saremi & Parastesh (2011)	10	Resistance training	Obese-overweight women, 23.2 ± 3.4 year, 88.79±4.78 kg body weight, BMI 29.11±1.79 kg/m2	overweight	18-39	12 weeks of resistance training	Untrained	DEXA	52.55	53.52	0.0184586				33.13	32.45	-0.0205252							5.397	5.1126	-0.0526959
Swift et al. (2012)	58	Resistance training	Participants with type-2 diabetes, 58.7 ± 8 years, 97.4 ± 16.8 kg body weight	obese & diabetes	40-64	9 months of resistance training	Untrained	DEXA	57.9	58.82	0.0158895				37.8	36.65	-0.0304233				7.6	7.44	-0.0210526	8.447	8.7111	0.0312655
Kim et al. (2012) G1	10	Resistance training	Healthy males, 25.95 ± 1.62 years, 84.55 ± 5.0 kg body weight	overweight	18-39	3 weeks of low intensity resistance training with blood flow restriction	Untrained	DEXA	57.81	58.42	0.0105518				23.08	22.9	-0.00779896
Kim et al. (2012) G2	10	Resistance training	Healthy males, 22.35 ± 0.84 years, 75.65 ± 4.40 kg body weight	normal	18-39	3 weeks of resistance training	Untrained	DEXA	55.92	56.54	0.0110873				16.26	15.51	-0.0461255
Kim et al. (2012) G3	10	Resistance training	Healthy males, 22.31 ± 0.88 years, 78.98 ± 5.59 kg body weight	overweight	18-39	3 weeks of blood flow restriction training	Untrained	DEXA	55.35	55.81	0.00831075				19.95	19.74	-0.0105263
Venojärvi et al. (2013)	36	Resistance training	Overweight/ obese male volunteers, 54 ± 6.1 years, 96.7 ± 12.3 kg body weight, BMI 30.3 ± 3.2 kg/m2	obese	40-64	12 weeks of resistance training	Untrained	BIA				67.7	68	0.00443131				24.9486	24.4145	-0.021408	5.4	5.3	-0.0185185	6.1	6	-0.0163934
Guelfi et al. (2013)	13	Resistance training	Inactive, overweight and obese men, 49 ± 7 years; BMI 30.8 ± 4.2 kg/m2	obese	40-64	12 weeks of resistance training	Untrained	DEXA	67.5	68.5	0.0148148				27.5	26.8	-0.0254545
Botero et al. (2013)	23	Resistance training	Post-menopausal women, 63.02 ± 4.42 years, 67.56 ± 2.26 kg body weight	overweight	40-64	12 months of periodized resistance training twice a week	Untrained	DEXA	38.88	39.5	0.0159465				24.27	23.54	-0.0300783
Donges et al. (2013)	13	Resistance training	Sedentary, overweight, middle-aged men, 51.7 ± 2.1 years, 96.4 ± 3.3 kg body weight, BMI 29.7 ± 0.9 kg/m2	overweight	40-64	12 weeks of resistance training	Untrained	DEXA	67.5	68.5	0.0148148				27.5	26.8	-0.0254545
Sparks et al. (2013)	18	Resistance training	Individuals With Type 2 Diabetes, 60.4 ± 7.3 years, BMI 33.9 ± 5.2 kg/m2	obese & diabetes	40-64	9 months of resistance training	Untrained	DEXA	61.5	62.9	0.0227642										7.12	7.02	-0.0140449	5.53329	5.46114	-0.0130384
Bouchonville et al. (2014)	26	Resistance training	Obese (body mass index (BMI)≥30 kg m(-2)) older (≥65 years) adults with physical frailty	obese	>65	1 year of resistance training	Untrained	DEXA	57.6	58.9	0.0225694
Villanueva et al. (2014)	7	Resistance training	Older men, 68.7 ± 6.6 years, 181.4 ± 7.9 cm height, 89.3 ± 13.4 kg body weight	overweight	>65	12 weeks of resistance training	Untrained	DEXA	60.2	61.1	0.0149502				20.8	19	-0.0865385
Glintborg et al. (2015) G1	20	Pharmacology	Aging men with low normal testosterone levels, 68 (range: 62 – 72) years	N.A.	>65	Testosterone administration for 6 months	Untrained	DEXA	64.7	65.8	0.0170015				24.4	23	-0.057377
Glintborg et al. (2015) G2	7	Resistance training & Pharmacology	Aging men with low normal testosterone levels, 68 (range: 62 – 73) years	N.A.	>65	6 months of testosterone administration and resistance training	Untrained	DEXA	70.9	75.4	0.0634697				25.4	24.7	-0.0275591
Prestes et al. (2015)	19	Resistance training	Elderly sedentary women, 65.52 ± 4.72 years, 66.71 ± 9.50 kg body weight, BMI 28.80 ± 3.78 kg/m2	overweight	>65	16 weeks of resistance training with undulating periodization	Untrained	DEXA	36.02	36.62	0.0166574				27.65	27.76	0.0039783
Villanueva et al. (2015) G1	11	Resistance training	older men, 65.6 ± 3.4 years , 85.2 ± 10.8 kg body weight	overweight	>65	8 weeks of resistance training with short rest intervals	Untrained	DEXA	59.2	60.2	0.0168919				22.2	21.9	-0.0135135
Villanueva et al. (2015) G2	11	Resistance training	Older men, 70.3± 4.9 years, 82.6 ± 9.7 kg body weight	overweight	>65	8 weeks of resistance training with extended rest intervals	Untrained	DEXA	57.5	57.8	0.00521739				21.7	21.3	-0.0184332
Chycki et al. (2016)	6	Resistance training	Healthy, recreationally resistance trained male subjects, with at least 3 years of training experience, 22 ± 1.5 years; 177.8 ± 3.7cm height, 81.1 ± 7.5 kg body weight	overweight	18-39	6 weeks of resistance training under normoxic conditions	Trained	DEXA	63.1	63.2	0.00158479				14.9	14.7	-0.0134228
Andersen et al. (2016)	9	Resistance training	Elderly male subjects, 68.1±2.1 years, 85.8 ± 4.0 kg body weight, BMI 27.4 ± 0.9 kg/m2	overweight	>65	52 weeks of resistance training	Untrained	DEXA	56.4	57.3	0.0159574				25.8	24.8	-0.0387597				5.5	5.5	0	5.2	5.3	0.0192308
Bittar et al. (2016) G1	16	Resistance training	Postmenopausal women, 66.4 ± 6.5 years, 65.0 (range: 42-86) kg body weight, BMI 26.7 (range: 17.5-34.9) kg/m2	overweight	>65	12 months of supervised resistance training	Untrained	DEXA	36.8	37.4	0.0163043				27.5	27.5	0
Bittar et al. (2016) G2	18	Resistance training	Postmenopausal women, mean age, 68.2 ± 6.0 years, 69.0 (range 53-100) kg body weight, BMI 28.5 (range 21.2-42.2) kg/m2	overweight	>65	12 months of home-based resistance training	Untrained	DEXA	38	38.4	0.0105263				30.7	30.7	0
James et al. (2016)	43	Resistance training	Men aged between 55 and 80 years, 82.2 ± 11.7 kg body weight, BMI 26.1 ± 3.3 kg/m2	overweight	N.A.	12 months of resistance training	Untrained	DEXA	56.2	57.1	0.0160142				22.2	21.8	-0.018018							5.6	5.5	-0.0178571
Kemmler et al. (2016)	20	Resistance training	Healthy untrained men, 41.9 ± 6.4 years, 88.8 ± 12.5 kg body weight, BMI 26.9 ± 3.3 kg/m2	overweight	40-64	16 weeks of resistance training	Untrained	DEXA	68.24	69.1	0.0126026				23.09	22.07	-0.044175
AminiLari et al. (2017)	12	Resistance training	Type 2 diabetic middle-aged women, 45 to 60 years, 72.44 ± 6.37 kg body weight, BMI 29.11 ± 1.92 kg/m2	overweight & diabetes	40-64	12 weeks of resistance training	Untrained	BIA				41.75	43.47	0.0411976				26.3754	25.4461	-0.0352339				9.4238	7.17053	-0.239105
Bang et al. (2017)	8	Resistance training	Healthy resistance-trained male volunteers, 33.00 ± 1.30 years;, 85.14 ± 3.16 kg body weight	N.A.	18-39	8 weeks of resistance training	Trained	BIA				70.48	70.88	0.00567537				11.6077	9.24606	-0.203458
Magnussen et al. (2017)	20	Pharmacology	Caucasian men, BioT levels <7.3 nmol/L with type 2 diabetes, 61 ± 6 years, 97.5 kg body weight, BMI 30.6 kg/m2	obese & diabetes	40-64	24 weeks of testosterone treatment	Untrained	DEXA	61.9	63.6	0.0274637				28.4	27.1	-0.0457746
Liao et al. (2017)	25	Resistance training	Older women with sarcopenic obesity, 66.39 ± 4.49 years, 63.60 ± 6.99 kg body weight, BMI 27.32 ± 3.33 kg/m2	overweight & diabetes	>65	12 weeks of resistance training with resistance bands	Untrained	DEXA	36.58	36.86	0.00765446				26.39	25.78	-0.0231148
Walker et al. (2017) G1	35	Resistance training	Healthy men, 69.8 ± 2.4 years, 88.7 ± 13.4 kg body weight, BMI 28.8 ± 4.0 kg/m2	overweight	>65	12 weeks of resistance training	Untrained	DEXA	62	62.8	0.0129032				26.2	25.4	-0.0305344
Walker et al. (2017) G2	46	Resistance training	Healthy women, 68.6 ± 2.0 years, 72.7 ± 10.9 kg body weight, BMI 27.9 ± 4.0 kg/m2	overweight	>65	12 weeks of resistance training	Untrained	DEXA	42.3	42.7	0.00945626				29.2	28.6	-0.0205479
Halliday et al. (2017)	79	Resistance training	Overweight/obese adults, BMI 32.9 ± 3.8 kg/m2, 59.5 ± 5.5 years	obese	40-64	3 months supervised resistance training initiation phase followed by a 6-month maintenance phase	Untrained	DEXA	52.1	52.3	0.00383877				40.6	39.4	-0.0295567
Chen et al. (2017)	15	Resistance training	Elderly with sarcopenic obesity, 68.9 ± 4.4 years, 70.3 ± 11.2 kg body weight, BMI 28.3 ± 4.4 kg/m2	overweight	>65	12 weeks of resistance training	Untrained	BIA				22.9	23.1	0.00873362				27.9	27.3	-0.0215054
Russel et al. (2017)	17	Resistance training	Individuals with type 2 diabetes, 52 ± 2 years, 92 ± 4 kg body weight, BMI 31.2 ± 1.1 kg/m2	obese & diabetes	40-64	6 weeks of whole-body resistance training	Untrained	DEXA	54.4	55.7	0.0238971				27.6	27.1	-0.0181159				7.7	7.3	-0.0519481	10	8.7	-0.13
Rustaden et al. (2017) G1	27	Resistance training	Overweight and obese women, 38 ± 9 years, 93.3 ± 21.1 kg body weight, BMI 32.3 ± 6.1 kg/m2	obese	18-39	12 week of RT with supervision	Untrained	BIA				30	30.9	0.03				29.3	27.8	-0.0511945
Rustaden et al. (2017) G2	21	Resistance training	Overweight and obese women, 42 ± 11 years, 86.2 ± 14.1 kg body weight, BMI 30.8 ± 4.9 kg/m2	obese	40-64	12 week of RT without supervision	Untrained	BIA				29.1	29.5	0.0137457				33.8	32.6	-0.035503
Cavalcante et al. (2018) G1	18	Resistance training	Overweight/ obese older women, 67.6 ± 5.7 years, 70.3 ± 12.9 kg body weight, BMI 29.1 ± 4.5 kg/m2	overweight	>65	12 weeks of resistance training twice a week	Untrained	DEXA	40.9	41.2	0.00733496				28	27.5	-0.0178571
Cavalcante et al. (2018) G2	20	Resistance training	Overweight/ obese older women, 66.5 ± 6.0 years, 72.9 ± 15.8 kg body weight, BMI 29.6 ± 4.9 kg/m2	overweight	>65	12 weeks of resistance training thrice a week	Untrained	DEXA	40.8	41.1	0.00735294				30.1	29.7	-0.013289
Fernandez-del-Valle et al (2018)	12	Resistance training	Healthy young adults, 65.03 ± 8.2 kg body weight, BMI 22.11 ± 1.68 kg/m2	normal	18-39	3 weeks of high intensity resistance training (3 times per week)	Untrained	DEXA	47.56	48.89	0.0279647				14.9	14.41	-0.0328859
Mann et al. (2018) G1	104	Resistance training	Sedentary adults, 43 ± 5 years	N.A.	40-64	12 weeks of resistance training with structured-exercises	Untrained	BIA				48.4	50.7	0.0475207				24.7	23.1	-0.0647773
Mann et al. (2018) G2	22	Resistance training	Overweight and/or obese (BMI 25–35), and/or at increased risk of type 2 diabetes, 49 ± 14 years	N.A.	40-64	12 weeks of resistance training with structured-exercises and physical-activity-counselling	Untrained	BIA				58.9	62.9	0.0679117				37.5	36.6	-0.024
Tomeleri et al. (2018)	22	Resistance training	Oder women, 70.4 ± 5.7 years; BMI 26.7 ± 4.0 kg/m2	overweight	>65	12 weeks of resistance training	Untrained	DEXA	16.3	17.3	0.0613497													6.00504	4.7785	-0.204251
Fritz et al. (2018) G1	22	Resistance training	Overweight older women, 69.2 ± 1.06 years, 67.48 ± 3.25 kg body weight, BMI 27.44 ± 1.05 kg/m2	overweight	>65	8 weeks of resistance training with elastic tubes with handles	Untrained	BIA				43.24	43.93	0.0159574				35.12	33.9	-0.034738
Fritz et al. (2018) G2	21	Resistance training	Overweight older women, 70.43 ± 0.97 years, 71.89 ± 2.68 kg body weight, BMI 28.98 ± 0.86 kg/m2	overweight	>65	8 weeks of resistance training with taditional elastic bands	Untrained	BIA				44.66	45.1	0.00985222				37.29	36.32	-0.0260123
Brandner et al. (2019) G1	11	Resistance training	Healthy young participants, 23 ± 3 years, 72.5 ± 15.5 kg body weight, BMI 24 ± 3 kg/m2	normal	18-39	8 weeks of blood flow restriction training	Untrained	DEXA	52.29	52.6	0.00592848				16.7	16.3	-0.0239521
Brandner et al. (2019) G2	11	Resistance training	Healthy young participants, 23 ± 3 years, 71.1 ± 12.0 kg body weight, BMI 24 ± 3 kg/m2	normal	18-39	8 weeks of high-load training	Untrained	DEXA	49.4	50.4	0.0202429				18.4	18.4	0
Brandner et al. (2019) G3	10	Resistance training	Healthy young participants, 23 ± 3 years, 74.5 ± 21.1 kg body weight, BMI 23 ± 4 kg/m2	normal	18-39	8 weeks of low-load training	Untrained	DEXA	48.5	48.9	0.00824742				17.2	17.9	0.0406977
Resende-Neto et al. (2019)	16	Resistance training	Physically active older women, 65.28 ± 4.96 years, BMI 29.13 ± 5.48 kg/m2	overweight	>65	12-week resistance training intervention	Untrained	BIA				40.37	41.55	0.0292296				26.09	25.45	-0.0245305
Martínez-Guardado et al. (2019)	13	Resistance training	Healthy, non-smoking, male subjects, 23.2 ± 5.2 years, 70.91 ± 8.81 kg body weight	normal	18-39	8 weeks of resistance training under normoxic conditions	Trained	DEXA	56.4	57.08	0.0120567				11.94	12.07	0.0108878
Lee et al. (2019)	31	Resistance training	Young-old (65–74 years)	normal	>65	8 weeks of comprehensive exercise training with resistance bands	Untrained	BIA				22.42	22.59	0.00758252				16.8602	16.6291	-0.0137053
Nunes et al. (2019)	66	Resistance training	Older women, 68.8 ± 4.6 years, 156.6 ± 5.3 cm, 66.0 ± 13.0 kg, and 26.7 ± 4.6 kg/m2	overweight	>65	12 weeks of resistance training, 3 times a week	Trained	DEXA	17.1	17.7	0.0350877				28.5	28.4	-0.00350877
Fyfe et al. (2019)	8	Resistance training	Young healthy men, 25.0 ± 4.9 years, 88.5 ± 22.3 kg body weight	overweight	18-39	7 weeks of resistance training	Untrained	DEXA	60.6	63.3	0.0445545				17.346	16.7055	-0.0369249
Horwath et al. (2019)	11	Resistance training	Young, trained icehockey players, 18.4 ± 0.7 years, 182.0 ± 5.2 cm height , 82.4 ± 9.2 kg body weight	normal	18-39	8 weeks eccentric overload training	Trained	BIA				67	68	0.0149254				14.1	14.5	0.0283688
Wong & Figueroa (2019)	10	Resistance training	Obese postmenopausal women (aged 50–65 years; body mass index [BMI] >30 and <40 kg/m2)	obese	40-64	12 weeks of low-intensity resistance exercise training	Untrained	DEXA	47.8	48.4	0.0125523				41.7536	40.9452	-0.0193612
Dib et al. (2020) G1	15	Resistance training	Untrained older women, 60 years old or older	overweight	>65	24 weeks of resistance training (multi-joint to single-joint order)	Untrained	DEXA	18.3	18.5	0.010929				25.8	25.8	0
Dib et al. (2020) G2	15	Resistance training	Untrained older women, 60 years old or older	overweight	>65	24 weeks of resistance training (single-joint to multi-joint order)	Untrained	DEXA	17.7	17.9	0.0112994				24.5	24.8	0.0122449
Dib et al. (2020) G3	15	Resistance training	Untrained older women, 60 years old or older	overweight	>65	24 weeks of resistance training (alternating between upper and lower body order)	Untrained	DEXA	18.1	18.3	0.0110497				24.9	25	0.00401606
Rooks et al. (2020) G1	6	Pharmacology	Older adults, 73 ± 2.1 years, 75.7 ± 15.4 kg body weight, BMI 28.6 ± 3.2 kg/m2	overweight	>65	Singe infusion of bimagrumab 30 mg/kg (20 weeks of observation)	Untrained	DEXA	36.3	36.8	0.0137741				31.6	30.4	-0.0379747
Rooks et al. (2020) G2	6	Pharmacology	Older adults, 74.5 ± 4.9 years, 63.7 ± 11.0 kg body weight, BMI 26.7 ± 2.6 kg/m2	overweight	>65	Single infusion of bimagrumab 3 mg/kg (20 weeks of observation)	Untrained	DEXA	29.5	29.6	0.00338983				27.4	25.7	-0.0620438
Lamb et al. (2020)	15	Resistance training	Older, untrained individuals, 58 ± 7 years, 88.8 ± 20.5 kg body weight	overweight	40-64	6 & 10 weeks of resistance training	Untrained	DEXA	51.77	54.71	0.0567896				30.5	30.1	-0.0131148
Horwath et al. (2020)	19	Pharmacology	Healthy young women. 27.7 ± 3.1 years, 68.3 ± 6.5 kg body weight, BMI 23.6 ± 1.6 kg/m2	normal	18-39	10 weeks of testosterone administration (10 mg testosterone cream daily)	Trained	DEXA	47.4	48.3	0.0189873				18.1	17.3	-0.0441989
Pina et al. (2020) G1	23	Resistance training	Older women, 65.4 ± 4.4 years, 62.5 ± 7.9 kg body weight	overweight	>65	12 weeks of resistance training twice a week	Untrained	DEXA	35.5	36.1	0.0169014				25.1	24.9	-0.00796813
Pina et al. (2020) G2	24	Resistance training	Older women, 64.9 ± 4.6 years, 61.0 ± 8.8	normal	40-64	12 weeks of resistance training three times a week	Untrained	DEXA	34.7	35.3	0.0172911				24.3	23.6	-0.0288066
Ribeiro et al. (2020)	18	Resistance training	Obese older women, 68.1 ± 5.7 years, 71.6 ± 10.1 kg body weight, 154.5 ± 6.7 cm height, BMI 30.0 ± 4.1 kg/m2	obese	>65	8 weeks of whole-body resistance training	Untrained	DEXA	39.2	39.7	0.0127551				31.7	31.4	-0.00946372
Moro et al. (2020) G1	11	Resistance training	Young healthy subjects, 22.15 ± 1.95 years, BMI 23.57 ± 1.63 kg/m2	normal	18-39	6 weeks of high intensity interval resistance training	Untrained	DEXA	49.83	51.148	0.0264499				16.086	16.189	0.00640308							4.92	4.93	0.00203252
Moro et al. (2020) G2	9	Resistance training	Young healthy subjects, 22.15 ± 1.95 years, BMI 23.57 ± 1.63 kg/m2	normal	18-39	6 weeks of rtraditional resistance training	Untrained	DEXA	48.525	49.18	0.0134982				16.393	16.086	-0.0187275							4.84	4.66	-0.0371901
Son & Park (2021)	18	Resistance training	Obese postmenopausal women, 68.2 ± 1.6 years, 66.3 ± 5.9 kg bodyweight, BMI 26.7 ± 3.2 kg/m2	overweight	>65	12 weeks of resistance band training	Untrained	BIA				21	21.7	0.0333333				24.0006	21.3144	-0.111922				6.19041	5.94676	-0.0393581
Seo et al. (2021)	12	Resistance training	Older adult women with sarcopenia, 70.3 ± 5.38 years, 53.4 ± 4.39 kg body weight, BMI 22.9 ± 2.02 kg/m2	normal	>65	16 weeks of resistance band training	Untrained	DEXA	31.6	31.9	0.00949367				19.1	19.2	0.0052356
Versic et al. (2021)	19	Resistance training	Young adult women, 24 ± 3 years, 66.56 ± 6.34 kg body weight, BMI 24.16 ± 2.41 kg/m2	normal	18-39	8 weeks of resistance training	Untrained	BIA				43.29	46.91	0.0836221				23.4092	14.6349	-0.374819
Moquin et al. (2021) G1	7	Resistance training	College age males, 23.3 ± 4.3 years, 83.5 ± 18.5 kg body weight, BMI 26.5 ± 5.3 kg/m2	overweight	18-39	11 Weeks of Block Periodized Programmed Resistance Training	Trained	BIA				62.9	66.3	0.0540541				18.9545	18.6837	-0.0142868
Moquin et al. (2021) G2	4	Resistance training	College age males, 25.3 ± 3.2 years, 100.2 ± 17.9 kg body weight, BMI 31.0 ± 5.6 kg/m2	obese	18-39	11 Weeks of Block Periodized Programmed Resistance Training	Trained	BIA				74.3	76.1	0.0242261				25.551	27.1701	0.0633674
Moquin et al. (2021) G3	4	Resistance training	College age males, 24.3 ± 2.2 years, 87.7 ± 10.0 kg body weight, BMI 28.2 ± 4.9 kg/m2	overweight	18-39	11 Weeks of Block Periodized Programmed Resistance Training	Trained	BIA				70.6	72.8	0.0311615				17.0138	15.4164	-0.0938885
Yamamoto et al. (2021)	18	Resistance training	Elderly patients with type 2 diabetes, 73.2 ± 2.6 years, 60.4 ± 11.2 kg body weight, BMI 23.8 ± 3.0 kg/m2	normal & diabetes	>65	48 weeks of resistance band training	Untrained	DEXA	42.4	42.6	0.00471698				18	18.1	0.00555556				7.4	7.3	-0.0135135
Saeidi et al. (2022)	15	Resistance training	Men with obesity, 33.7 ± 2.76 years, 97.2 ± 3.78 kg body weight, BMI 33.7 ± 2.76 kg/m2	obese	18-39	12 weeks of circuit resistance training	Untrained	BIA				30	33.2	0.106667				32.6	30	-0.0797546				5.6	4.6	-0.178571
Mahmoud et al. (2022) G1	10	Resistance training	Overweight sedentary women, 37.2 ± 4.7 years, 73.3 ± 6.2 kg body weight, BMI 29.5 ± 1.5 kg/m2	overweight	18-39	12 weeks of resistance training with linear periodization	Untrained	BIA				21.1	22	0.042654				28.3671	26.2088	-0.0760846				5.36125	5.3113	-0.00931677
Mahmoud et al. (2022) G2	9	Resistance training	Overweight sedentary women, 37.2 ± 4.7 years, 74.5 ± 6.8 years, BMI 29.9 ± 2.0 kg/m2	overweight	18-39	12 weeks of resistance training with non linear periodization	Untrained	BIA				22	23.3	0.0590909				29.2785	26.9744	-0.078696				5.53884	5.38345	-0.0280561
Vann et al. (2022)	15	Resistance training	Trained men, 23 ± 3 years, 89.5 ± 11.6 kg body weight, 182 ± 8 cm height, training experience: 7 ± 3 years	overweight	18-39	6 weeks of unilateral lower body resistance training	Trained	DEXA	69.1	70.2	0.015919				17.3	17.4	0.00578035
Davies et al. (2022) G1	11	Resistance training	Recreationally trained subjects, 26.10 ± 7.10 years, training experience: 3.78 ± 3.64 years, 74.24 ± 9.99 kg body weight, 176.57 ± 7.98 cm height	normal	18-39	8 weeks of resistance training (cluster training)	Trained	DEXA	29.71	30.28	0.0191855				15.95	16.3	0.0219436
Davies et al. (2022) G2	10	Resistance training	Recreationally trained subjects, 24.59 ± 6.90 years, training experience 5.1 ± 7.72 years, 75.57 ± 9.73 kg body weight, 174.23 ± 7.59 cm height	normal	18-39	8 weeks of resistance training (traditional resistance training)	Trained	DEXA	29.88	30.1	0.00736278				18.52	18.36	-0.00863931
Yasuda et al. (2022)	22	Resistance training	Healthy Japanese women, 46.1 ± 0.8 years, 161.1 ± 1.1 cm height, 55.6 ± 1.2 kg body weight, BMI 21.4 ± 0.3 kg/m2	normal	40-64	16 weeks of resistance training	Untrained	DEXA	36.3	36.8	0.0137741				16.9	16.3	-0.035503
Ribeiro et al. (2023) G1	33	Resistance training	Older women with low fat mass, 71.1 ± 7.8 years, 55.5 ± 7.9 kg body weight, BMI 23.5 ± 3.1 kg/m2	normal	>65	24 weeks of resistance training	Untrained	DEXA			0.053				18.2	16.94	-0.0692308
Ribeiro et al. (2023) G2	33	Resistance training	Older women with moderate fat mass, 68.3 ± 5.0 years, 66.7 ± 9.1 kg body weight, BMI 27.5 ± 3.1 kg/m2	overweight	>65	24 weeks of resistance training	Untrained	DEXA			0.038				27.4	26.81	-0.0215328
Ribeiro et al. (2023) G3	33	Resistance training	Older women with high fat mass, 66.4 ± 4.3 years, 74.9 ± 8.9 kg body weight, BMI 30.6 ± 3.1 kg/m2	obese	>65	24 weeks of resistance training	Untrained	DEXA			0.049				34.6	33.82	-0.0225434
Zuo et al. (2023) G1	9	Resistance training	Male university students (23.2 ± 2.0 years, 74.3 ± 7.2 kg body weight, BMI 23.9 ± 2.4 kg/m2)	normal	18-39	6 weeks of resistance training	Untrained	BIA				58.3	59.1	0.0137221				12.5	11.9	-0.048
Zuo et al. (2023) G2	9	Resistance training	Male university students (24.2 ± 1.8 years, 76.5 ± 6.3 kg body weight, BMI 24.3 ± 1.2 kg/m2)	normal	18-39	6 weeks of resistance training	Untrained	BIA				61.4	62.3	0.014658				13	12	-0.0769231
Mao et al. (2023) G1	15	Resistance training	Untrained young men (21 ± 3 years, 79.2 ± 12.7 kg body weight, calculated BMI 24.44)	normal	18-39	8 weeks of resistance training (traditional resistance training)	Untrained	BIA				64.1	65	0.0140406				15.1	13.7	-0.0927152
Mao et al. (2023) G2	15	Resistance training	Untrained young men (22 ± 3 years, 82.1 ± 16.6 kg body weight, calculated BMI 25.06 )	overweight	18-39	8 weeks of rest redistribution resistance training	Untrained	BIA				65.2	66.3	0.0168712				17	14.9	-0.123529
Yeom et al. (2023) G1	6	Resistance training	Trained weightlifter (20.8 ± 0.8 years, 92.0 ± 17.6 kg body weight, calculated BMI 30.21 kg/m2)	obese	18-39	8 weeks of low-load, high-repetition resistance training	Trained	BIA				40.4	41.7	0.0321782				22.08	21.16	-0.0416667
Yeom et al. (2023) G2	6	Resistance training	Trained weightlifter (19.8± 0.8 years, 85.9 ± 16.4 kg body weight, BMI 29.38 kg/m2)	overweight	18-39	8 weeks of high-load, low-repetition resistance training	Trained	BIA				38.9	39.9	0.0257069				16.4828	16.2936	-0.0114786
Yeom et al. (2023) G3	6	Resistance training	Trained weightlifter (20.0 ± 1.3 years, 81.4 ± 18.2 kg body weight, BMI 27.74 kg/m2)	overweight	18-39	8 weeks of combined high-load and low-load as well as high-repetition and low-repetition resistance training	Trained	BIA				38.2	39.1	0.0235602				14.652	14.8212	0.0115479
Seo et al. (2023)	15	Resistance training	Healthy middle-aged women (50.79 ± 5.80 years, 69.85 ± 7.76 kg body weight, BMI 27.90 ± 2.03 kg/m2)	overweight	40-64	12 weeks of resistance training	Untrained	BIA				39	39.1	0.0025641				28.9	28.2	-0.0242215
Abdul-Al et al. (2024) G1	16	Resistance training	Healthy elderly women (65.41 ± 3.43 years, 69.53 ± 11.04 kg body weight, BMI 28.98 ± 4.30 kg/m2)	overweight	>65	1 years of resistance training	Untrained	DEXA	38.08	38.85	0.0202206				30.578	28.503	-0.0678592
Abdul-Al et al. (2024) G2	16	Resistance training	Healthy elderly women ( 65.18 ± 3.52 years, 66.56 ± 11.45 kg body weight, BMI 27.33 ± 4.34 kg/m2)	overweight	>65	1 years of resistance training	Untrained	DEXA	36.7	37.65	0.0258856				28.4097	26.359	-0.0721847
Tromaras et al. (2014)	11	Resistance training	Experienced powerlifters (male: 31.7 ± 9.8 years, 1.77 ± 0.06 m, 99.2 ± 14.6 kg body weight, calculated BMI 31,6639; female: 32.7 ± 16.3 years, 1.54 ± 0.06 m, 66.6 ± 20.9 kg body weight, calculated BMI 28,08)	N.A.	18-39	12 weeks of individualized periodized training	Trained	DEXA	66.5	67.9	0.0210526				20.5	21.1	0.0292683
