# Supplementary material for: Effects of Skeletal Muscle Hypertrophy on Fat Mass and Glucose Homeostasis in Humans and Animals: A Narrative Review with Systematic Literature Search
Source: Sports Med. 2025 Jun 27;55(8):1867–85. doi: 10.1007/s40279-025-02263-w (PMC12460530; doi:10.1007/s40279-025-02263-w)
Supplement: Supplementary file 3 — Supplementary file3 (XLSX 124 KB) [file 40279_2025_2263_MOESM3_ESM.xlsx]

## Sheet: General Information
Journal	Sports Medicine
Title	Effects of skeletal muscle hypertrophy on fat mass and glucose homeostasis in humans and animals – a narrative review with systematic literature search
Author list	Tim Havers1,2*, Steffen Held3, Martin Schönfelder2, Stephan Geisler1, Henning Wackerhage2
Affiliations	1 Department of Fitness and Health, IST-University of Applied Sciences, Duesseldorf, Germany
	2 Professorship for Exercise Biology, School of Medicine and Health, Technical University of Munich, Germany
	3 Department of Sport and Management, IST University of Applied Sciences, Duesseldorf, Germany

## Sheet: 2024Suppl. Material Table Anima
Author (year)	Treatment	Animal	Lineage	Intervention/ method	Body weight: control group	Body weight: experimental group	Muscle weight to body weight ratio (g/100g or mg/g BW)) - control group	Muscle weight to body weight ratio (g/100g or mg/g body weight)) - experimental group	Relative muscle weight difference (%)	(Total) muscle weight	Muscle weight - control group	Muscle weight - experimental group	Percentage change/difference in (total) muscle weight parameter	DEXA muscle mass parameter	DEXA (muscle mass in % of body mass) - control group:	DEXA (muscle mass in % of body mass) - experimental group	Percentage change/difference in DEXA muscle mass	Glucose parameter (blood glucose, HbA1c)	Blood glucose - control group (mmol / l)	Blood gluocse - experimental group (mmol / l)	Percentage change/difference in blood glucose levels	HbA1c - control group (%)	HbA1c - experimental group (%)	Percentage change/difference in HbA1c	fat mass to body weight ratio (g/100g or mg/g BW)	Fat mass to body weight ratio (g/100g or mg/g body weight) - control group	Fat mass to body weight ratio (g/100g or mg/g body weight) - experimental group	Relative fat mass difference	Fat mass parameter (dissection)	Fat mass (dissection) - control animal	Fat mass (dissection) - experimental group	Percentage change/difference in total fat mass parameter (dissection)	Fat mass parameter (DEXA)	Fat mass (DEXA) - control group	Fat mass (DEXA) - experimental group	% change in fat mass parameter (DEXA)
Reeds et al. (1988) G1	Pharmacology	Rats	Hooded Lister Rats	Compared control-rats to rats that consumed clenbuterol (CL: 2mg/kg), reproterol (4mg/kg), isoetharine (4mg/kg), salbutamol (4mg/kg) , or orciprenaline (4mg/kg) after 15 days.						Combined weights (mg) of the gastrocnemius, plantaris, soleus, and extensor digitorum longus muscles of both lamps	1841	2144	0.164584																Body fat (g)	11.4	8.4	-0.263158
Reeds et al. (1988) G2	Pharmacology	Rats	Hooded Lister Rats									1886	0.0244432																		10	-0.122807
Reeds et al. (1988) G3	Pharmacology	Rats	Hooded Lister Rats									1921	0.0434546																		10.6	-0.0701754
Reeds et al. (1988) G4	Pharmacology	Rats	Hooded Lister Rats									1876	0.0190114																		10.7	-0.0614035
Reeds et al. (1988) G5	Pharmacology	Rats	Hooded Lister Rats									1960	0.0646388																		10.2	-0.105263
Carter & Lynch (1994) G1	Pharmacology	Rats	Fischer-344 rats	Comparison of the effects of salbutamol and clenbuterol (600 µg or 1.03 mg per kilogram per 24 hours for 3 weeks) on skeletal muscle mass in 3-month-old (G1 & G2) or 24-month-old (G3, G4) rats.	386	406	1.61	1.92	0.192547	Combined weights (mg) of the gastrocnemius, soleus, plantaris, extensor digitorum longus, and tibialis anterior of both limbs	5350	6850	0.280374												mg/100g BW	2.92746	2.06897	-0.293256	Body fat (g)	11.3	8.4	-0.256637
Carter & Lynch (1994) G2	Pharmacology	Rats	Fischer-344 rats		386	422	1.61	1.81	0.124224			6370	0.190654												mg/100g BW	2.92746	2.36967	-0.190538	Body fat (g)	11.3	10	-0.115044
Carter & Lynch (1994) G3	Pharmacology	Rats	Fischer-344 rats		355	360	1.23	1.42	0.154472		5030	6300	0.252485												mg/100g BW	5.04225	3.33333	-0.33892	Body fat (g)	17.9	12	-0.329609
Carter & Lynch (1994) G4	Pharmacology	Rats	Fischer-344 rats		355	393	1.23	1.36	0.105691			6010	0.194831												mg/100g BW	5.04225	2.77354	-0.449941	Body fat (g)	17.9	10.9	-0.391061
Sørensen et al. (1996)	Pharmacology	Pigs	Landrace x Yorkshire pigs	6 weeks of porcine growth hormone administration (80µg per kg live weight/ day) in pigs compared to control pigs.						Muscle weight in kg (unknown muscles)	41.8	43.8	0.0478469																Total fat (kg)	11.69	6.61	-0.434559
Cavalie et al. (2004) G1	Resistance training & Pharmacology	Rats	Wistar rats	Completion of a progressive isometric force strength training exercise program with clenbuterol treatment (2 mg/kg body wt/day, 5 times a week).										DEXA: muscle mass in % of body mass	84.7	92	0.0861865																DEXA: fat mass in % of body weight	12.6	5.5	-0.563492
Cavalie et al. (2004) G2	Resistance training	Rats	Wistar rats	Completion of a progressive isometric force strength training exercise program										DEXA: muscle mass in % of body mass	84.7	89	0.0507674																DEXA: fat mass in % of body weight	12.6	8.3	-0.34127
Cavalie et al. (2004) G3	Pharmacology	Rats	Wistar rats	Sedentary with clenbuterol treatment (2 mg/kg body wt/day, 5 times a week).										DEXA: muscle mass in % of body mass	84.7	89.6	0.0578512																DEXA: fat mass in % of body weight	12.6	7.9	-0.373016
Zhao et al. (2005)	Transgenic	Mice	Littermate mice	Overexpression of the cDNA sequence (50-region 886 nucleotides) encoding for the propeptide of myostatin. Mice were eating a high fat diet	12.63	15.96	0.0791766	0.107143	0.353214	Total muscle weight (mg) of M. gastrocnemius/plantaris, M. biceps femoris, M. semitendinosus, M. triceps brachii, M. longissimus dorsi, M. tibialis cranialis	1000	1710	0.71												g/g carcass BW	0.145389	0.0395299	-0.728109	Total body fat (g) calculated by the combined amount of subcutaneous, epididymal and retroperitoneal fat weight	18.37	6.31	-0.656505
Pennisi et al. (2006)	Pharmacology	Mice	Muscle-specific Kinase Receptor (MKR) mice	3 week of treatment with recombinant human IGF-I (rhIGF-I; 1 mg/kg body weight (BW) twice a day	20.6579	23.0263	0.00910064	0.00946743	0.040304	Total muscle weight (mg) of M. gastrocnemius, M. soleus, and M. quadriceps	188	218	0.159574					Blood glucose (not fasted)	19.3314	11.3467	-0.413043				g/g BW	0.0171363	0.0115086	-0.32841	Gonodal fat weight (mg)	354	265	-0.251412
Smith et al. (2007) G1	Transgenic	Mice	Grb10Δ2-4 mice	Disruption of the Imprinted Grb10 Gene in male mice										DEXA: lean body mass in % of body mass	78.777	82.3741	0.0456621																DEXA: fat mass in % of body weight	20.1439	16.9065	-0.160714
Smith et al. (2007) G2	Transgenic	Mice	Grb10Δ2-4 mice	Disruption of the Imprinted Grb10 Gene in female mice										DEXA: lean body mass in % of body mass	76.259	83.8129	0.0990566																DEXA: fat mass in % of body weight	23.3813	15.8273	-0.323077
Izumiya et al. (2008) G1	Transgenic	Mice	double-TG (DTG) mice (1256 [3Emut] MCK-rtTA TG mice crossed with TRE-myrAkt1 TG mice)	6 weeks observation after Akt1 transgene induction on normal diet	35.415	36.3636	0.0049767	0.00787188	0.581745	M. gastrocnemius (mg)	176.25	286.25	0.624113					Blood glucose (not fasted)	7.79584	7.79584	0				g/g BW	0.0400903	0.0336798	-0.159903	Body fat (mg) calculated by the combined amount of inguinal fat weight and subcutanous fat weight	1457.83	1192.77	-0.181818
Izumiya et al. (2008) G2	Transgenic	Mice	double-TG (DTG) mice (1256 [3Emut] MCK-rtTA TG mice crossed with TRE-myrAkt1 TG mice)	6 weeks observation after Akt1 transgene induction on high fat/high sugar diet	52.2925	45.9684	0.00363341	0.00614553	0.691395	M. gastrocnemius (mg)	190	282.5	0.486842					Blood glucose (not fasted)	9.95535	7.29915	-0.266811				g/g BW	0.119254	0.0580608	-0.513134	Body fat (mg) calculated by the combined amount of inguinal fat weight and subcutanous fat weight	5481.93	3036.14	-0.446154
Dilger et al. (2010) G1	Pharmacology	Mice	Wild type mice	Wild type mice were compared to a wild type clenbuterol mice. Experimental group received tap water with 20 p.p.m. clenbuterol for 2 weeks			1.6	1.87	0.16875	Total muscle weight (mg) of M. gastrocnemius, M. biceps femoris,M. triceps brachii, and M. tibialis anterior (just in %; see left)															Fat pad weight (% of body weight)	2.52	1.8	-0.285714	Combined amount of Inguinal, epididymal and retroperitoneal fat weight (see left)
Dilger et al. (2010) G2	Pharmacology	Mice	Myostatin null mice	Myostatin null mice were compared to myostatin null mice receiving clenbuterol via tap water with 20 p.p.m. clenbuterol for 2 weeks.			2.46	2.65	0.0772358	Total muscle weight (mg) of M. gastrocnemius, M. biceps femoris,M. triceps brachii, and M. tibialis anterior (just in %; see left)															Fat pad weight (% of body weight)	1.67	1.42	-0.149701	Combined amount of Inguinal, epididymal and retroperitoneal fat weight (see left)	1670	1420	-0.149701
Liu et al. (2011) G1	Transgenic	Mice	Dgat1 mice	Diacylglycerol (DAG) acyl transferase 1 (Dgat1) knockout on chow diet was compared to wild type.										Lean body mass (in proportion of body weight in%)	81.16	89.2819	0.100072																Fat mass in % of body weight	12.3288	10.0457	-0.185185
Liu et al. (2011) G2	Transgenic	Mice	Dgat2 mice	Diacylglycerol (DAG) acyl transferase 2 (Dgat2) knockout on chow nutrition was compared to wild type										Lean body mass (in proportion of body weight in%)	81.16	82.1317	0.0119729																Fat mass in % of body weight	12.3288	15.5251	0.259259
Liu et al. (2011) G3	Transgenic	Mice	Dgat1 mice	Diacylglycerol (DAG) acyl transferase 1 (Dgat1) knockout on high fat nutrition was compared to wild type										Lean body mass (in proportion of body weight in%)	68.6609	70.7854	0.0309424																Fat mass in % of body weight	26.1017	24.9153	-0.0454545
Liu et al. (2011) G4	Transgenic	Mice	Dgat2 mice	Diacylglycerol (DAG) acyl transferase 2 (Dgat2) knockout on high fat nutrition was compared to wild type										Lean body mass (in proportion of body weight in%)	68.6609	77.5098	0.128879																Fat mass in % of body weight	26.1017	14.089	-0.460227
Jamieson et al. (2011)	Transgenic	Mice	Urocortin 3 transgenic mice (Ucn3 +)	Ucn3 overexpression in tissues of Ucn3+ transgenic mice	30.5291	34.127	0.00860429	0.00994941	0.156331	Total muscle weight (mg) of M. soleus, M. gastrocnemius, and M. tibialis cranialis	262.681	339.543	0.292606					Blood glucose (fasted)	5.70805	3.54707	-0.378585				g/g BW	0.0295691	0.0271587	-0.0815159	Total body fat (mg) calculated by the combined amount of Inguinal, epididymal and mesenteric fat pad weight	1009.1	829.132	-0.178348
Sala et al. (2014)	Transgenic	Mice	C57BL/6J mice	4-month-old controls were compared to SKM-KO mice (deletion of Tp53inp2)			14.55	15.66	0.0762887	Total muscle weight (mg) of M. quadriceps, M. tibialis, and M. gastrocnemius	338.633	377.086	0.113556					Blood glucose (fasted)	5.08536	4.80911	-0.054321				mg/g BW	14.9198	15.2635	0.0230326	Epididymal adipose tissue	342.557	366.731	0.0705664
Christoffolete et al. (2015)	Transgenic	Mice	MLC/mIGF-1 mice	Transgenic mice exhibiting enhanced muscle mass driven by increased mIGF-1 expression (MLC/mIGF-1)	31.8	37.4	0.000474523	0.000551838	0.162932	Total muscle wet weight (mg) of M. soleus, and M. extensor digitorum longus	15.0898	20.6387	0.367725					Blood glucose (fasted)	7.65892	8.32492	0.0869565				Epididymal WAT/body weight	1.2	1.3	0.0833333	Epididymal WAT (g)	0.4	0.5	0.25
Horii et al. (2016)	Resistance training	Rats	Otsuka Long-Evans Tokushima Fatty (OLETF) diabetic rats	Resistance training for 8 weeks and compared to sedentary OLETF diabetic rats	624.9	588.4	4.31	5.4	0.2529	Total muscle weight of M. gastrocnemius, M. soleus, and M. plantaris	2693.32	3177.36	0.179719					Blood glucose (fasted)	19.4248	10.1841	-0.475714				g/g BW	0.0273114	0.0208673	-0.235946	epidiymal fat mass (g)	16.07	13.04	-0.18855
Cai et al. (2017)	Transgenic	Pigs	Meishan pigs	The effect of loss-of-function myostatin mutation on fat deposition and insulin sensitivity in pigs			5.97421	8.44556	0.413669	Total muscle weight of M. longissimus dorsi, M. semitendinosus, M. semimembrariosus, M. triceps (kg)	6.72	10.62	0.580357					Serum blood glucose	7.34568	6.23457	-0.151261				Percentage of body weight	8.56202	5.30187	-0.380769	Total fat mass (kg)	9.59817	6.64	-0.308201
Butcher et al. (2018) G1	Transgenic	Mice	db/db mice	Myostatin knockout mice were crossed to db/db mice: HdbHmyo mouse is heterozygous for both the db/db mutation and the myostatin deletion, serving as the lean control vs. HdbKmyo mice (myostatin knockout)	32.6316	33.3835	0.00615054	0.00945946	0.537989	M. gastrocnemius weight (mg)	200.702	315.789	0.573427					Blood glucose (fasted) , HbA1c	11.9879	10.7114	-0.106481	4.6	4.5	-0.0217391	Percentage of body weight	12.6404	3.27715	-0.740741	Total fat mass (g)	5.5	1.5	-0.727273
Butcher et al. (2018) G2	Transgenic	Mice	db/db mice	Myostatin knockout mice were crossed to db/db mice: Obese mouse vs. KdbKmyo mouse is homozygous for both the db/db mutation and a myostatin knockout, representing an obese muscular mouse	56.0902	57.4436	0.00252726	0.00403141	0.595174	M. gastrocnemius weight	141.754	231.579	0.633663					Blood glucose (fasted), HbA1c	17.1493	12.4874	-0.271845	7.8	6.1	-0.217949	Percentage of body weight	45.2247	43.1648	-0.0455487	Total fat mass (g)	26.6	26.3	-0.0112782
Lima et al. (2019)	Resistance training	Rats	Wistar rats	Sedentary Wistar rats were compared to Wistar rats that were resistance trained (8 weeks).			0.622233	0.650692	0.045736	Total muscle weight (mg calculated) of M. gastrocnemius, M. soleus, M. biceps	2410	2460	0.0207469					Blood plasma glucose	4.39556	4.57315	0.040404				g/100g BW	2.14711	1.83799	-0.143972	Total body fat (g) calculated by the combined amount of retroperitoneal , perigonodal and subcutaneous fat pad weight	8.3	6.96	-0.161446
Reitzner et al. (2019)	Pharmacology	Rats	Wistar rats	Male wistar rats were treated with the anabolic steroid metandienone and compared to control rats			5.56954	5.65162	0.0147373	Total muscle weight (g/kg) of M. soleus and M. gastrocnemius															g/kg	42.9517	36.6621	-0.146435	Total body fat (g/kg) of
Shen et al. (2021)	Resistance training	Mice	C57BL/6 mice	Resistance training for 8 weeks in comparison to C57BL/6 control mice			0.0220277	0.0246348	0.118353	Total muscle weight (calculated) of M. gastrocnemius (GAS), M. quadriceps (QU), M. tibia anterior (TA), M. extensor digitorum longus (EDL), M. soleus (SOL)	5813.33	7001.81	0.20444					Blood glucose (fasted)	5.86222	6.17449	0.0532688				Adipose tissue index (tissue weight/ bw)	0.0175816	0.0168249	-0.043038	Total body fat (g) calculated by the combined amount of inguinal white adipose tissue and epididymal white adipose tissue	4.58689	4.79412	0.0451784
Zhu et al. (2021)	Resistance training	Mice	C57BL/6J mice	Progressive resistance training over 13 weeks compared to control mice			100	110.514	0.10514	Total muscle weight of tibialis anterior (TA); gastrocnemius (GAST); plantaris (PLT); tibialis posterior (TP); quadriceps (QUAD); semitendinosus (ST); teres major (TM); pectoralis major (PEC); lateral head of the triceps brachii (Tri-Lat); long head of the triceps brachii (Tri-Long); short head of the biceps brachii (Bi-Short); and the forearm flexor complex (FF), which consisted of the flexor ca…															epididymal fat to bodyweight ratio (mg/g bw)	8.684	6.395	-0.263588	epididymal fat to bodyweight ratio
Ling et al. (2022)	Transgenic	Mice	C57BL6/J mice	Effects of VEGFB and VEGFR1 on fat deposition and skeletal muscle growth in mice	24.7755	20.7347	7.38581	7.85032	0.0628931	Total muscle weight (mg/g bw) of M. gastrocnemius, M. tibialis anterior, M. extensor digitorum longum, and M. soleus															mg/kg bw	30.934	27.9203	-0.0974235	Total fat mass (eWAT: epididymal white adipose tissue, iWAT: inguinal white adipose tissue) as mg/kg bw
Fu et al. (2023)	Resistance training	Rats	Sprague–Dawley rats	Sprague–Dawley rats were resistance trained for 4 weeks under normoxic conditions and compared to control rats										Lean body mass (in proportion of body weight in%)	70	72	0.0285714																Fat mass in % of body weight	25	28	0.12
Nunn et al. (2024)	Pharmacology	Mice	AktDKO (M-AktDKO) mice	Administration of human bimagrumab 20mg/kg for 14 days in HFD-fed mice versus control						Total muscle weight of M. tibialis anterior, M. extensor digitorum longum, M. soleus, M. gastrocnemius			0.568					Blood glucose	9.18979	12.2974	0.338164								Total fat mass (iWAT, eWAT, rpWAT, BAT)			-0.8598
